# Supplementary material for: Performance assessment of variant calling pipelines using human whole exome sequencing and simulated data
Source: BMC Bioinformatics. 2019 Jun 17;20:342. doi: 10.1186/s12859-019-2928-9 (PMC6580603; doi:10.1186/s12859-019-2928-9)
Supplement: Supplementary file 13 — Table S8. Number of deletions and insertions with different base pair lengths detected by pipelines. (XLSX 59 kb) [file 12859_2019_2928_MOESM13_ESM.xlsx]

## Sheet: Sheet1
Data
Deletion in Exome_1
Basepair Length	1bp	2bp	3bp	4bp	5bp	6bp	7bp	8bp	9bp	10bp	11bp	12bp	13bp	14bp	15bp	16bp	17bp	18bp	19bp	20bp	21bp	22bp	23bp	24bp	25bp	26bp	27bp	28bp	29bp	30bp	31bp	32bp
Giab_Deletion variant_Set	335	87	71	40	29	24	15	10	7	8	5	3	7	4	5	5	1	4	2	2	2	4	1	1	1	1	1			3
Bowtie_DeepVariant	319	78	58	30	20	17	3	4	5	6	2	2	4	1	4	4	1	2	1	1	1	2	1		1	1				2
Bowtie_FreeBayes	315	78	58	30	17	18	2	2	5	6	2	2	4		2	1		2	1	1		1	1		1	1				1
Bowtie_GATK	323	80	63	32	20	18	6	5	5	6	2	2	4		4	4		2	1	1		2	1		1	1				2
Bowtie_SAMTools	286	72	59	27	17	18	4	4	5	6	2	2	4		2	3						1	1
BWA_DeepVariant	329	84	67	36	25	19	11	8	6	7	4	2	5	3	5	4	1	3	2	2	2	2	1		1	1				2
BWA_FreeBayes	313	77	58	31	20	17	4	4	5	6	2	2	4	1	4	4	1	2	1	1	1	2	1		1	1				2
BWA_GATK	329	84	67	36	25	19	11	8	6	7	4	2	5	3	5	4	1	2	2	2	1	2	1		1	1				2
BWA_SAMTools	276	70	57	27	17	18	2	4	5	6	2	2	4	1	4	2		2	1			2								1
MOSAIK_DeepVariant	321	81	61	31	21	17	9	5	5	6	2	2	4	1	4	4	1	2	1	1	1	2	1		1	1				2
MOSAIK_FreeBayes	317	78	58	31	17	16	6	5	5	5	2	1	1	1	2	2	1	1	1	1	1	1	1		1	1				1
MOSAIK_GATK	56	21	16	1	1	1	1	1	1	1	1	1	1	1		1
MOSAIK_SAMTools	-	-	-	-	-	-	-	-	-	-	-	-	-	-	-	-	-	-	-	-	-	-	-	-	-	-	-	-	-	-	-
Novoalign_DeepVariant	330	85	68	36	24	20	10	8	5	7	4	2	6	3	5	4	1	3	2	2	2	2	1		1	1				2
Novoalign_FreeBayes	313	78	59	30	20	16	6	4	5	6	2	2	4		2	1		2	1	1		1	1		1	1				1
Novoalign_GATK	331	85	70	35	22	20	10	8	5	7	4	2	6	3	5	4	1	3	2	2	2	2	1		1	1				2
Novoalign_SAMTools	289	72	59	27	17	16	7	4	5	6	2	2	4		2	3						1	1
SOAP_DeepVariant	-	-	-	-	-	-	-	-	-	-	-	-	-	-	-	-	-	-	-	-	-	-	-	-	-	-	-	-	-	-	-
SOAP_FreeBayes	68	19	17	10	7	3	1	1	2	1	1	2			2	1
SOAP_GATK	56	24	16	1	5	4	2	1	1	1	1	1	1	1	1	1
SOAP_SAMTools	-	-	-	-	-	-	-	-	-	-	-	-	-	-	-	-	-	-	-	-	-	-	-	-	-	-	-	-	-	-	-
Deletion in Exome_2
Basepair Length	1bp	2bp	3bp	4bp	5bp	6bp	7bp	8bp	9bp	10bp	11bp	12bp	13bp	14bp	15bp	16bp	17bp	18bp	19bp	20bp	21bp	22bp	23bp	24bp	25bp	26bp	27bp	28bp	29bp	30bp	31bp	32bp
Giab_Deletion variant_Set	335	87	71	40	29	24	15	10	7	8	5	3	7	4	5	5	1	4	2	2	2	4	1	1	1	1	1			3
Bowtie_DeepVariant	327	82	58	37	24	21	12	7	5	6	2	2	4	2	4	4	1	2	1	1	1	2	1		1	1				2		1
Bowtie_FreeBayes	319	76	64	33	19	17	11	6	5	6	2	2	4		2	1		2	1	1		1	1		1	1				1
Bowtie_GATK	326	80	66	36	24	19	12	6	5	6	3	2	5		4	4		2	1	1		2	1		1	1				2		1
Bowtie_SAMTools	288	72	59	27	17	18	4	4	5	6	2	2	4		2	3						1	1
BWA_DeepVariant	333	87	70	39	27	22	15	10	7	8	5	3	7	4	5	5	1	4	2	2	2	4	1	1	1	1	1			3		2
BWA_FreeBayes	317	77	61	33	20	17	9	6	5	6	2	2	4	1	4	4	1	2	1	1	1	2	1		1	1				2		1
BWA_GATK	331	87	70	39	27	22	15	9	6	7	5	3	6	4	5	5	1	4	2	2	2	4	1	1	1	1	1			3		2
BWA_SAMTools	277	71	59	27	17	18	2	4	5	6	2	2	4	1	4	2		2	1			2			1
MOSAIK_DeepVariant	320	77	65	31	20	14	11	8	5	6	2	2	4	1	2	1	1	2	1	1		1	1		1	1				1
MOSAIK_FreeBayes	318	78	58	30	17	16	6	6	5	5	2	1	1	1	2	2	1	1	1	1	1	1	1		1	1				1		1
MOSAIK_GATK	325	76	66	29	19	17	12	7	4	6	2	2	4	1	4	4	1	2	1	1	1	2	1	1	1	1				2		1
MOSAIK_SAMTools	-	-	-	-	-	-	-	-	-	-	-	-	-	-	-	-	-	-	-	-	-	-	-	-	-	-	-	-	-	-	-	-
Novoalign_DeepVariant	333	87	70	39	27	22	15	9	7	8	5	3	6	4	5	5	1	4	2	2	2	4	1	1	1	1	1			3		2
Novoalign_FreeBayes	320	74	63	30	23	19	12	7	4	6	2	2	4	1	4	4	1	2	1	1	1	2	1	1	1	1				2		1
Novoalign_GATK	333	87	70	39	27	22	14	9	6	7	5	3	6	4	5	5	1	4	2	2	2	4	1	1	1	1	1			3		2
Novoalign_SAMTools	289	64	55	27	16	16	7	4	5	6	2	2	2			1						1	1
SOAP_DeepVariant	-	-	-	-	-	-	-	-	-	-	-	-	-	-	-	-	-	-	-	-	-	-	-	-	-	-	-	-	-	-	-	-
SOAP_FreeBayes	315	74	58	31	21	15	11	4	5	6	2	2	4	1	2	1		2	1	1		1	1		1	1				1
SOAP_GATK	325	78	62	31	23	21	12	7	6	6	2	2	5	1	4	4	1	2	1	1	1	2	1	1	1	1				2		1
SOAP_SAMTools	-	-	-	-	-	-	-	-	-	-	-	-	-	-	-	-	-	-	-	-	-	-	-	-	-	-	-	-	-	-	-	-
Deletion in Exome_3
Basepair Length	1bp	2bp	3bp	4bp	5bp	6bp	7bp	8bp	9bp	10bp	11bp	12bp	13bp	14bp	15bp	16bp	17bp	18bp	19bp	20bp	21bp	22bp	23bp	24bp	25bp	26bp	27bp	28bp	29bp	30bp	31bp	32bp
Giab_Deletion variant_Set	327	85	69	38	23	21	6	5	7	8	5	3	7	4	5	5	1	4	2	2	2	4	1	1	1	1	1			3		2
Bowtie_DeepVariant	319	80	59	31	21	18	3	4	5	6	2	2	4	1	4	4	1	2	1	1	1	2	1		1	1				2		1
Bowtie_FreeBayes	310	68	55	28	17	16	2	2	5	6	2	2	4		2	3						1
Bowtie_GATK	318	78	59	32	17	18	2	2	5	6	2	2	4	1	4	4	1	2	1	1		2	1		1	1				2		1
Bowtie_SAMTools	255	72	55	27	17	18	2	1	5	6	2	2	4		2	3						1	1
BWA_DeepVariant	321	83	61	36	22	19	5	4	6	6	3	2	5	2	5	4	1	2	1	1	1	2	1		1	1				2		1
BWA_FreeBayes	306	69	55	30	16	15	2	2	5	5	2	2	3	1	4	1		2	1		1	2
BWA_GATK	321	82	61	36	22	18	5	4	6	6	3	2	5	2	5	4	1	2	1	1	1	2	1		1	1				2		1
BWA_SAMTools	281	70	57	27	17	18	2	3	5	6	2	2	4	1	4	2		2	1			2								1
MOSAIK_DeepVariant	289	60	53	19	15	14	2	2	5	6	2	2	4		4	4		1	1	1		1	1		1	1				2
MOSAIK_FreeBayes	308	73	58	30	17	16	2	2	5	5	2		1		1	2						1
MOSAIK_GATK	9	1	4	1	1	1	1						1			1
MOSAIK_SAMTools	-	-	-	-	-	-	-	-	-	-	-	-	-	-	-	-	-	-	-	-	-	-	-	-	-	-	-	-	-	-	-	-
Novoalign_DeepVariant	321	83	62	36	22	19	5	4	5	6	3	2	4	2	5	4	1	2	1	1	1	2	1		1	1				2		1
Novoalign_FreeBayes	302	68	54	30	16	17	2	2	5	5	2	2	3	1	4	2		2		1	1	2
Novoalign_GATK	321	83	62	36	22	18	5	4	5	6	3	2	4	2	5	4	1	2	1	1	1	2	1		1	1				2		1
Novoalign_SAMTools	276	72	56	28	17	18	2	3	5	6	2	2	4	1	4	3	1	2	1	1	1	2								1
SOAP_DeepVariant	-	-	-	-	-	-	-	-	-	-	-	-	-	-	-	-	-	-	-	-	-	-	-	-	-	-	-	-	-	-	-	-
SOAP_FreeBayes	43	15	7	4	7	3			2	1	1	2			2	1
SOAP_GATK	85	9	4	5	1	1	1	1							1
SOAP_SAMTools	-	-	-	-	-	-	-	-	-	-	-	-	-	-	-	-	-	-	-	-	-	-	-	-	-	-	-	-	-	-	-	-
Deletion in Exome_4
Basepair Length	1bp	2bp	3bp	4bp	5bp	6bp	7bp	8bp	9bp	10bp	11bp	12bp	13bp	14bp	15bp	16bp	17bp	18bp	19bp	20bp	21bp	22bp	23bp	24bp	25bp	26bp	27bp	28bp	29bp	30bp	31bp	32bp
Giab_Deletion variant_Set	327	85	69	38	23	21	6	5	7	8	5	3	7	4	5	5	1	4	2	2	2	4	1	1	1	1	1			3		2
Bowtie_DeepVariant	313	73	57	30	16	17	2	2	5	5	2	2	3	2	4	2	1	2	1	1	1	2	1		1	1				1		1
Bowtie_FreeBayes	313	70	58	29	17	16	2	2	5	6	2	2	4		2	3						1
Bowtie_GATK	313	75	61	32	19	18	3	3	5	6	2	2	4	2	4	4	1	2	1	1	1	2	1		1	1				2		1
Bowtie_SAMTools	255	69	48	17	11	16	2	1	5	6	2	2	4		2	3						1	1
BWA_DeepVariant	327	85	67	37	22	20	5	4	6	6	4	3	5	3	4	4	1	4	2	2	1	4	1		1	1				3		1
BWA_FreeBayes	303	71	58	30	16	17	3	2	5	5	2	2	3	1	4	4		2	1		1	2	1		1	1				2		1
BWA_GATK	326	85	67	37	22	20	5	4	6	7	4	3	5	2	4	4	1	4	2	2	1	4	1		1	1				3		1
BWA_SAMTools	256	55	52	25	15	13	1	2	4	6	2	2	4	1	4	2		2	1			2								1
MOSAIK_DeepVariant	299	66	52	28	16	17	2	2	5	6	2	2	4		4	4		2	1	1		2	1		1	1				2		1
MOSAIK_FreeBayes	309	73	58	30	17	18	3	3	5	6	2		1		1	2						1
MOSAIK_GATK	315	75	61	30	18	17	3	3	4	5	2	2	4	2	3	3		2	1	1	1	2	1		1	1				2		1
MOSAIK_SAMTools	-	-	-	-	-	-	-	-	-	-	-	-	-	-	-	-	-	-	-	-	-	-	-	-	-	-	-	-	-	-	-	-
Novoalign_DeepVariant	327	84	67	37	22	20	5	5	7	8	4	3	5	3	4	4	1	4	2	2	2	4	1		1	1				3		1
Novoalign_FreeBayes	311	73	57	30	16	17	2	2	5	5	2	2	3	2	4	2		2	1	1	1	2
Novoalign_GATK	326	84	67	37	22	20	5	5	7	8	4	3	5	3	4	4	1	4	2	2	2	4	1		1	1				3		1
Novoalign_SAMTools	261	62	48	22	14	12	2	3	5	6	2	2	4	1	4	3	1	2	1	1	1	2								1
SOAP_DeepVariant	-	-	-	-	-	-	-	-	-	-	-	-	-	-	-	-	-	-	-	-	-	-	-	-	-	-	-	-	-	-	-	-
SOAP_FreeBayes	306	71	56	28	16	17	2	2	5	6	2	2	4		4	4		2	1	1		2	1		1	1				2		1
SOAP_GATK	311	68	54	25	14	12	3	3	4	5	2	2	3	1	1	1	1	1	1	1	1	1	1		1	1				1		1
SOAP_SAMTools	-	-	-	-	-	-	-	-	-	-	-	-	-	-	-	-	-	-	-	-	-	-	-	-	-	-	-	-	-	-	-	-
Insertion in Exome_1
Basepair Length	1bp	2bp	3bp	4bp	5bp	6bp	7bp	8bp	9bp	10bp	11bp	12bp	13bp	14bp	15bp	16bp	17bp	18bp	19bp	20bp	21bp	22bp	23bp	24bp	25bp	26bp	27bp	28bp	29bp	30bp	31bp	32bp	33bp	34bp	35bp	36bp	37bp	38bp	39bp	40bp	41bp	42bp	43bp	44bp	45bp	46bp	47bp	48bp	49bp
Giab Insertion variant_Set	331	89	78	51	23	10	7	7	9	2	4	3	1	3	3	2	3	2	2	2	3	1	1	1		2	1		3		3				1							2
Bowtie_DeepVariant	322	67	65	40	19	7	5	4	5		1	2		2		1	1	1		1	2	1				1			1		2				1							1
Bowtie_FreeBayes	324	64	61	44	16	8	5	4	5		1	2								1
Bowtie_GATK	329	79	66	48	20	8	5	4	5			2				1	1	1		1	2					1					1
Bowtie_SAMTools	293	62	58	39	17	6	5	4	5		1	2						1		1
BWA_DeepVariant	329	87	75	49	22	9	6	6	7	1	3	3		2	2	1	1	1	1	1	2	1				2			3		3				1							2
BWA_FreeBayes	324	79	58	34	15	8	4	3	2		1	2		1	1	1	1	1		1	1	1				1			1		1				1							1
BWA_GATK	330	88	75	49	22	10	6	6	8	1	3	3		2	2	1	1	1	1	1	2	1				2			3		3				1							2
BWA_SAMTools	289	60	58	33	15	6	5	4	5		1	2		1	1	1	1	1
MOSAIK_DeepVariant	322	78	68	45	15	7	5	4	5		1	2		1	1	1	1	1	1	1	1	1				1			1		1				1							1
MOSAIK_FreeBayes	316	72	64	46	16	6	4	3	4		1	2		1	1	1	1	1		1
MOSAIK_GATK	26	13	9	5	3
MOSAIK_SAMTools	-	-	-	-	-	-	-	-	-	-	-	-	-	-	-	-	-	-	-	-	-	-	-	-	-	-	-	-	-	-	-	-	-	-	-	-	-	-	-	-	-	-	-	-	-	-	-	-	-
Novoalign_DeepVariant	329	87	76	48	22	8	6	7	8	1	4	2		2	2	1	1	1	1	1	3	1				2			2		3				1							2
Novoalign_FreeBayes	317	72	62	43	15	8	5	3	4		1	2				1		1	1	1	1								1						1
Novoalign_GATK	329	87	76	49	22	8	6	7	8	1	4	2		2	2	1	1	1	1	1	3	1				2			2		2				1							2
Novoalign_SAMTools	291	61	58	40	16	6	4	4	5		1	2		1	1	1	1	1	1	1	2	1							2						1							1
SOAP_DeepVariant	-	-	-	-	-	-	-	-	-	-	-	-	-	-	-	-	-	-	-	-	-	-	-	-	-	-	-	-	-	-	-	-	-	-	-	-	-	-	-	-	-	-	-	-	-	-	-	-	-
SOAP_FreeBayes	71	29	14	9	3	1	1	1
SOAP_GATK	31	14	10	11	6
SOAP_SAMTools	-	-	-	-	-	-	-	-	-	-	-	-	-	-	-	-	-	-	-	-	-	-	-	-	-	-	-	-	-	-	-	-	-	-	-	-	-	-	-	-	-	-	-	-	-	-	-	-	-
Insertion in Exome_2
Basepair Length	1bp	2bp	3bp	4bp	5bp	6bp	7bp	8bp	9bp	10bp	11bp	12bp	13bp	14bp	15bp	16bp	17bp	18bp	19bp	20bp	21bp	22bp	23bp	24bp	25bp	26bp	27bp	28bp	29bp	30bp	31bp	32bp	33bp	34bp	35bp	36bp	37bp	38bp	39bp	40bp	41bp	42bp	43bp	44bp	45bp	46bp	47bp	48bp	49bp
Giab Insertion variant_Set	331	89	78	51	23	10	7	7	9	2	4	3	1	3	3	2	3	2	2	2	3	1	1	1		2	1		3		3				1							2
Bowtie_DeepVariant	326	77	68	45	19	7	5	5	6		1	2	1	2	1	1	1	1	1	1	2	1				1			1		2				1							1
Bowtie_FreeBayes	324	69	68	44	18	8	5	4	4		2	1		1	1		1			1
Bowtie_GATK	329	77	70	47	20	8	5	4	5		1	2		1	1	1	1	1	1	1	2	1				1			1		2											1
Bowtie_SAMTools	293	62	56	39	17	6	5	4	5		1	2						1		1
BWA_DeepVariant	331	89	78	50	23	10	7	7	9	1	3	3	1	2	2	2	3	2	2	2	3	1	1	1		2	1		3		2				1							2
BWA_FreeBayes	324	79	64	40	15	8	4	3	4		1	2		1	1	1	1	1		1	1	1				1			1		1				1							1
BWA_GATK	331	89	78	50	23	10	7	7	9	1	3	3	1	2	2	2	3	2	2	2	3	1	1	1		2	1		2		2				1							2
BWA_SAMTools	291	61	59	33	17	6	5	4	5		2	2		1	1	1	1	1
MOSAIK_DeepVariant	317	76	65	43	14	6	5	4	5		1	2		1	1	1	1	1	1	1	1	1				1			1		1				1							1
MOSAIK_FreeBayes	315	71	62	46	16	5	3	3	4		1	2		1	1	1	1	1		1
MOSAIK_GATK	323	78	71	46	20	8	5	4	5		1	2		1	1	1	1	1	1	1	2	1				1			1		2											1
MOSAIK_SAMTools	-	-	-	-	-	-	-	-	-	-	-	-	-	-	-	-	-	-	-	-	-	-	-	-	-	-	-	-	-	-	-	-	-	-	-	-	-	-	-	-	-	-	-	-	-	-	-	-	-
Novoalign_DeepVariant	331	88	77	51	23	9	6	6	9	1	3	3	1	2	2	2	3	2	2	2	3	1	1	1		2	1		3		2				1							2
Novoalign_FreeBayes	326	81	69	45	15	8	5	3	4		1	2				1		1	1	1	1								1						1
Novoalign_GATK	331	89	77	51	23	10	7	7	9	1	3	3	1	2	2	2	3	2	2	2	3	1	1	1		2	1		3		2				1							2
Novoalign_SAMTools	286	64	51	37	15	4	3	2	2		1	1		1	1
SOAP_DeepVariant	-	-	-	-	-	-	-	-	-	-	-	-	-	-	-	-	-	-	-	-	-	-	-	-	-	-	-	-	-	-	-	-	-	-	-	-	-	-	-	-	-	-	-	-	-	-	-	-	-
SOAP_FreeBayes	310	78	66	46	16	5	3	3	3		1	1		1	1	1	1	1		1
SOAP_GATK	327	80	72	46	18	8	5	3	4		1	2		1	1	1	1	1		1	1														1
SOAP_SAMTools	-	-	-	-	-	-	-	-	-	-	-	-	-	-	-	-	-	-	-	-	-	-	-	-	-	-	-	-	-	-	-	-	-	-	-	-	-	-	-	-	-	-	-	-	-	-	-	-	-
Insertion in Exome_3
Basepair Length	1bp	2bp	3bp	4bp	5bp	6bp	7bp	8bp	9bp	10bp	11bp	12bp	13bp	14bp	15bp	16bp	17bp	18bp	19bp	20bp	21bp	22bp	23bp	24bp	25bp	26bp	27bp	28bp	29bp	30bp	31bp	32bp	33bp	34bp	35bp	36bp	37bp	38bp	39bp	40bp	41bp	42bp	43bp	44bp	45bp	46bp	47bp	48bp	49bp
Giab Insertion variant_Set	329	74	71	45	22	10	7	6	7	2	2	3	1	3	3	2	3	2	2	2	3	1	1	1		2	1		3		3				1							2
Bowtie_DeepVariant	321	67	65	36	19	7	5	4	5		1	2		2	1	1	1	1	1	1	2	1				1			1		2				1							1
Bowtie_FreeBayes	319	59	57	36	16	8	5	4	5		1	2								1
Bowtie_GATK	320	66	63	35	19	8	5	4	5			2				1	1	1		1	2					1					1
Bowtie_SAMTools	262	58	58	33	17	6	5	4	5		1	2						1		1
BWA_DeepVariant	325	72	69	37	20	8	6	4	5	1	1			2	2	1	1	1	1	1	2	1				1			2		2				1							1
BWA_FreeBayes	315	59	58	34	15	8	4	3	2		1	2				1
BWA_GATK	325	71	68	36	19	7	6	4	6	1	1	2		2	2	1	1	1	1	1	2	1				1			1		2				1							1
BWA_SAMTools	264	60	59	33	15	6	5	4	5		1	2		1	1	1	1	1
MOSAIK_DeepVariant	297	61	53	29	15	6	5	3	4		1	1
MOSAIK_FreeBayes	316	60	59	33	16	6	4	3	4		1	2		1		1	1			1	1
MOSAIK_GATK	20	1	10	5	3	1		1
MOSAIK_SAMTools	-	-	-	-	-	-	-	-	-	-	-	-	-	-	-	-	-	-	-	-	-	-	-	-	-	-	-	-	-	-	-	-	-	-	-	-	-	-	-	-	-	-	-	-	-	-	-	-	-
Novoalign_DeepVariant	325	71	68	36	19	7	6	4	5	1	1	2		2	2	1	1	1	1	1	2	1				1			2		2				1							1
Novoalign_FreeBayes	311	59	59	34	15	8	5	3	4		1	2				1		1	1	1	1								1						1
Novoalign_GATK	325	71	68	36	19	8	6	4	6	1	1	2		2	2	1	1	1	1	1	2	1				2			2		2				1							1
Novoalign_SAMTools	262	59	57	33	16	6	4	4	5		1	2		1	1	1	1	1	1	1	2	1							2						1							1
SOAP_DeepVariant	-	-	-	-	-	-	-	-	-	-	-	-	-	-	-	-	-	-	-	-	-	-	-	-	-	-	-	-	-	-	-	-	-	-	-	-	-	-	-	-	-	-	-	-	-	-	-	-	-
SOAP_FreeBayes	47	9	5	2		1
SOAP_GATK	19	6	3	1	2
SOAP_SAMTools	-	-	-	-	-	-	-	-	-	-	-	-	-	-	-	-	-	-	-	-	-	-	-	-	-	-	-	-	-	-	-	-	-	-	-	-	-	-	-	-	-	-	-	-	-	-	-	-	-
Insertion in Exome_4
Basepair Length	1bp	2bp	3bp	4bp	5bp	6bp	7bp	8bp	9bp	10bp	11bp	12bp	13bp	14bp	15bp	16bp	17bp	18bp	19bp	20bp	21bp	22bp	23bp	24bp	25bp	26bp	27bp	28bp	29bp	30bp	31bp	32bp	33bp	34bp	35bp	36bp	37bp	38bp	39bp	40bp	41bp	42bp	43bp	44bp	45bp	46bp	47bp	48bp	49bp
Giab Insertion variant_Set	329	74	71	45	22	10	7	6	7	2	2	3	1	3	3	2	3	2	2	2	3	1	1	1		2	1		3		3				1							2
Bowtie_DeepVariant	324	71	63	36	17	8	7	5	4		1	1	1	2	1	1	1	1	1	1	2	1				1			1		1				1							1
Bowtie_FreeBayes	319	66	60	36	19	8	5	4	5		1	2		2	1	1	1	1	1	1	2	1				1			1
Bowtie_GATK	318	64	59	39	19	8	5	4	5			2				1	1	1		1	2					1					1
Bowtie_SAMTools	262	58	58	33	13	4	2	2	1
BWA_DeepVariant	329	74	71	45	22	10	7	6	7	1	2	3	1	3	3	2	3	2	2	2	2	1	1	1		2	1		3		3				1							2
BWA_FreeBayes	320	66	63	36	19	8	4	3	2		1	2		1	1	1	1	1	1	1	2	1				1			1		1				1							1
BWA_GATK	329	74	71	45	22	10	7	6	7	2	2	2	1	3	3	2	3	2	2	2	2	1	1	1		2	1		2		3				1							2
BWA_SAMTools	289	59	51	31	14	5	4	3	4		1	2		1	1	1	1	1
MOSAIK_DeepVariant	312	65	62	34	17	8	4	3	5		1	2		2	1	1	1	1	1	1	2	1				1			1		2				1							1
MOSAIK_FreeBayes	314	66	63	35	19	8	5	3	4		1	2		2	1	1	1	1	1	1	2	1				1			1		2				1							1
MOSAIK_GATK	317	65	65	35	17	8	4	3	5		1	2		2	1	1	1	1	1	1	2	1				1			1		2				1							1
MOSAIK_SAMTools	-	-	-	-	-	-	-	-	-	-	-	-	-	-	-	-	-	-	-	-	-	-	-	-	-	-	-	-	-	-	-	-	-	-	-	-	-	-	-	-	-	-	-	-	-	-	-	-	-
Novoalign_DeepVariant	329	74	71	45	22	10	7	6	7	1	2	3	1	3	3	2	3	2	2	2	2	1	1	1		2	1		3		3				1							2
Novoalign_FreeBayes	321	67	64	37	18	8	5	4	5		2	2		2	1	1	1	1	1	1	1	1				1			2		2				1							1
Novoalign_GATK	328	73	71	45	22	10	7	6	6	2	2	3	1	3	3	2	3	2	2	2	2	1	1	1		2	1		3		3				1							2
Novoalign_SAMTools	262	58	57	33	16	6	6	4	5		1	2		1	1	1	1	1	1	1	2	1							2						1							1
SOAP_DeepVariant	-	-	-	-	-	-	-	-	-	-	-	-	-	-	-	-	-	-	-	-	-	-	-	-	-	-	-	-	-	-	-	-	-	-	-	-	-	-	-	-	-	-	-	-	-	-	-	-	-
SOAP_FreeBayes	310	60	61	35	19	8	5	4	5			2				1	1	1		1	2					1					1
SOAP_GATK	325	68	67	39	20	7	6	4	5		2	2		2	1	1	1	1	1	1	2	1				1			2		2				1							1
SOAP_SAMTools	-	-	-	-	-	-	-	-	-	-	-	-	-	-	-	-	-	-	-	-	-	-	-	-	-	-	-	-	-	-	-	-	-	-	-	-	-	-	-	-	-	-	-	-	-	-	-	-	-
[truncated: 10 more columns]
